# Supplementary material for: Redox-Responsive Comparison of Diselenide and Disulfide Core-Cross-Linked Micelles for Drug Delivery Application
Source: Pharmaceutics. 2023 Apr 6;15(4):1159. doi: 10.3390/pharmaceutics15041159 (PMC10144204; doi:10.3390/pharmaceutics15041159)
Supplement: Supplementary file 1 [file pharmaceutics-15-01159-s001.zip]

Archive with 1 entries (1 files):
- pharmaceutics-2282167-supplementary.pdf
